# Supplementary material for: Iron(III)–Tropolone Complex as a Topical Agent Against Drug-Resistant MRSA Skin Infections
Source: Antibiotics (Basel). 2026 Mar 14;15(3):298. doi: 10.3390/antibiotics15030298 (PMC13023664; doi:10.3390/antibiotics15030298)
Supplement: Supplementary file 1 [file antibiotics-15-00298-s001.zip]

Archive with 1 entries (1 files):
- antibiotics-4132545-supplementary.pdf
